# Supplementary material for: Bazedoxifene, a GP130 Inhibitor, Modulates EMT Signaling and Exhibits Antitumor Effects in HPV-Positive Cervical Cancer
Source: Int J Mol Sci. 2021 Aug 13;22(16):8693. doi: 10.3390/ijms22168693 (PMC8395523; doi:10.3390/ijms22168693)
Supplement: Supplementary file 1 [file ijms-22-08693-s001.zip]

Archive with 1 entries (1 files):
- ijms-1331219-supplementary.pdf
